# Supplementary material for: Reversible photoregulation of cell-cell adhesions with opto-E-cadherin
Source: Nat Commun. 2023 Oct 9;14:6292. doi: 10.1038/s41467-023-41932-0 (PMC10562482; doi:10.1038/s41467-023-41932-0)
Supplement: Supplementary file 7 — Source Data [file 41467_2023_41932_MOESM7_ESM.xlsx]

## Sheet: Figure 1 c
Figure 1c	Cluster area (µm²)
2D cell clustering of opto-E-cad-MDA	Dark	Blue	Dark	Blue	Dark MDA-MB-231	Blue MDA-MB-231
Ca2+	+	+	-	-	+	+
Tb3+	-	-	+	+	-	-
Mean	42548.2	12855.8	17013.2	14823.4	11515.6	13776.4	n=6
Std	64157.5	3140.04	8555.15	5810.73	768.825	4139.69
	27394.4	0	64319.8	16739.5	11966	20309.2
	212129	15961.5	14113.8	10681.4	11106.5	25972.6
	11383.4	11424.8	13800.2	29537.6	11600	14422
	11028.4	13788.4	12441.3	13382.3	11599.1	10974
	49829.4	10577.6	10825.4	10355.5	10164.3	14186.4
	11876.1	13578.6	12487.8	17566.5	11914.9	11774.3
	51701.6	16335.6	18645.5	14347.3	11041.1	10584.7
	16154.5	15669	50058.2	11173.6	13538.9	18851.1
	12184.2	10313.7	13972	19108.6	11293.9	13051.7
	11627.4	12737.2	15222.4	15531.8	11804.3	14864.4
	10286.7	10678.5	18852.8	15773.7	10833.4	12278.4
	21570.5	12704.3	12734.7	11836	11606.3	14074.2
	18856.6	10076.5	19993	14118.5	11835.1	12255.2
	43744.7	11831.7	13134.5	13407.2	11063.9	12040.7
	10722.8	17163.8	50649.2	10398.6	11541.7	13895.6
	13672.3	10828.3	17738.8	13786.7	11491.9	10052.8
	14290.3	15171.7	38422.4	10792.9	11730	15208
	10532.8	11692	11940.2	31179.7	10989.6	10785.3
	19432.8	12491.1	17516.7	13430	13432.5	14232.5
	11235.3	20289.8	23085.2	12689.1	10168.9	10880.2
	12669.7	14088.5	31598	12505.1	11241.6	10742.2
	13171.6	20632.1	13408.9	30753.3	11729.6	10019.9
	10351.3	10079	11921.2	13800.2	11342.1	12029.3
	11269	18659.9	22915	10513.8	11338.7	12596.7
	13066.9	11882.4	14763.5	10159.2		12965.2
	14267.5	16292.1	14475.6	10599.5		10402
	15253.6	10546.8	11481.8	13313.5		11249.2
	10201.4	10747.3	30004	27553.5		12067.7
	19841.4	12006.1	29530	13757.1		16406.1
	15698.1	18154.6	11269.5	10287.1		10430.7
	68603.3	11827.5	10046.5	11475.9		10993.4
	15100	11253.4	13571.8	11831.3		13861
	16076.8	11504.2	10998.9	11722.8		11163.1
	10388.5	11556.1	10793.7	10960		17108.1
	33877.6	16237.6	11181.2	25627.3		11018.3
	19258.9	11491.1	15701.9	11192.6		13197.4
	16244.4	10839.7	10854.5	11485.6		15856
	11155.5	12597.9	16883.1	16957.4		11043.2
	14240.1	12736.8	35041.4	11218		11066
	16134.2	11548.5	16926.1	15658.4		16558
	80098.6	10548	14115.9	22217.2		11484.3
	11586.1	11527.4	11337	11879.4		19778.1
	39022.6	13504.3	12519	21866.4		12562
	47499.2	11102.7	13428.3	11275.4		11355.2
	27389.3	14008.3	15372.2	27233.1		15494.2
	110835	11025.5	11654.4	11569.2		11856.2
	12097.3	15316.9	21313.4	11488.1		10325.6
	87760	10750.6	28850.3	27387.6		11415.9
	33667.8	15147.7	11611.4	13367.9		10289.2
	19074	12296.1	14818.4	36763.8		12420.2
	28287.6	17592.7	13750.4	14172.5		12893.9
	10791.2	12657.9	10617.2	17779.3		10369
	22586.2	12134	17530.6	11760.8		10639.6
	91737.4	11567.9	14620.8	12780.7		10252.1
	13773.6	13140.8	20751.6	10359.3		11833.4
	14641.5	10384.7	10980.7	10713.5		12004.8
	104806	12077	16711.7	22979.2		21397.9
	52378.7		11501.2	13659.6		11495.7
	23523.3		13242.1	10223.4		13390.7
	12352.7		26781.8	11010.7		13949.2
	10228.9		12011.2	24151.5		16695.6
	15363		16005.9	12432		29732.2
	11174.5		10773.9	11368.2		16463.9
	13050		11157.2	30090.2		13131.1
	30281.8		16166.3	14446.1		17000.9
	18196.4		12427.8	19253		12639.3
	11198.5		16778.4	10583.5		17645
	12383.1		12521.1	21629.6		19709.7
	13449		10044	13830.6		15681.2
	10109.4		16036.3	13707.7		23566.4
	21305.8		17415.8	12530		10513.8
	11767.6		14247.2	11826.7		11774.3
	23434.3		11456.9	12684.9		10025.8
	13992.7		10136.9	13064.4		10007.3
	34190.4		29155.1	10385.9		28232.3
	16751.8		28979.9	10548.9		10469.5
	11564.5		11805.2	10586.4		10577.1
	17722.3		14615.3	11804.3		14039.1
	22587.9		17567.8	11288		17521.4
	12790.9		20311.7	12415.1		12752
	30773.2		10905.1	18681.8		11855.8
	25945.6		12744.4	11895.9		10196.4
	13733.1		11865.1	16301.4		19251.3
	14674.9		17016.5	10572.5		11586.1
	15509		11060.1	10781.5		12576.4
	33485		25007.2	12031.4		12990.9
	21769.8		13264.5	18179		28024.6
	75812.2		13738.1	11841.5		10855.8
	17904.7		11995.5	11125.9		24154.9
	21814.9		51060.4	12449.8		10697
	56595.1		11828.8	11522.7		21524.5
	52423.9		10207.4	11593.2		18738.4
	12633.8		14208.8	10044.8		11031.8
	81047.6		10492.3	10059.2		22297.9
	10646.8		23921.4			11175.7
	18381.3		18282.5			10827.9
	11451.8		10867.2			10133.9
	13008.7		15100.8			13302.5
	11900.1		17525.6			20114.6
	10138.5		18427.7			29389
	40770.7		24528.5			25194.6
	12145		12171.1			12183.4
	19763.3		14830.6			13347.7
	15123.6		11212.5			10076.1
	11650.2		11865.9			17493.5
	14693.4		18076.5			15610.3
	12895.5		10422.6			13682.8
	15014.3		12124.3			15588.8
	21674.4		11322.2			11458.2
	23161.6		23893.1			11283.8
	21357.8		27330.6			10559.4
	16882.2		11120.4			10450.9
	17515.9		30542.3			12638.5
	41635.7		14918			15124.9
	47115.1		11288			13070.7
	15190.7		11063.9			14910.4
	17716.4		13766.8			10556.5
	10751.5		19514.7			11638
	44751.1		11648.1			12331.1
	27616.4		12472.1			16000.8
	12856.3		13663.8			12836.9
	64500.5		61849.9			10207.8
	13583.6		10411.2			10169.8
	11884.9		28258.5			16452.5
	12997.7		10901.8			13464.2
	12033.5		11977			12381
	25970.9		26873.4			10163.4
	27132.6		27492.3			12343.8
	15938.8		27240.7			11795
	28234.4		12341.7			13308.4
	11393.1		20492			12517.7
	16998.7		16862			14675.3
	35019.9		40146.4			11732.1
	23758.1		13716.2			13031.5
	17525.2		10785.7			13920.5
	10801.7		12168.6			10514.7
	13951.3		13050.5			16848.9
	11470.8		30031.1			10380
	142627		12072.4			11336.6
	16217.4		12611.4			19850.3
	26312.8		12080			11183.8
	13758.8		33043			10600.4
	45389.4		17855.3			12303.7
	26051.1		10261			20724.6
	15356.2		13110			21680.3
	116902		17349.1			10285.4
	19423.1		13656.7			10126.3
	86768.4		11337.4			11991.7
	14779.6		11923.8			11833.9
	10947.8		21213.4			14181
	21315.1		13924.7			12318.5
	20207.9		19593.2			12256
	13730.5		17044.8			28008.2
	27541.7		14240.5			10388.5
	41084		49788.9			11767.2
	15993.2		17931.3			12750.3
	13375.9		20203.6			13155.2
	46246.7		13243			13457.4
	43570.4		25217.8			25900.4
	10198.1		10098			20025.5
	67027.9		33594.3			13923.5
	12128.9		17828.2			12982.1
	19273.2		13952.6			12066
	23315.2		21452.3			15533.1
	10477.1		13403.8			10080.3
	16112.2		12118.4			12069
	30866.9		11931			11578.5
	20338.3		27258.4			11495.3
	166402		11720.3			14095.3
	16145.2		17859.1			15352
	18282.9		10358.1			11251.3
	11099.3		14283.1			12730.5
	11575.1		10651			12000.2
	10789.9		31774.1			10187.1
	14397.9		12296.5			13654.1
	11819.9		15265			11958
	125002		31314.8			11846.5
	30903.2		21750.4			10900.1
	10697.9		11027.1			10113.6
	11052.5		26296			10058.3
	12682.8		12108.2			10003.9
	34057.4		14541			10979.4
	11787		21374.2			17100.1
	19291.4		10613			10153.3
	13500.5		14576.5			11273.3
	20010.3		18239.8			10491
	73582.4		26210.7			12768.5
	25935.9		14937.4			19521.9
	10795.4		20641.8			16381.2
	11654.4		17285.8			15981.4
	17989.9		26272.3			13279.7
	19566.6		14114.3			12025.9
	47971.2		18844.8			11906.9
	16449.1		14606.9			11095.5
	13851.7		19030.9			13270.4
	41235.5		11162.7			11787.4
	11033.1		20852.9			10410
	12982.1		22015
	10260.1		11268.6
	10721.5		14245.5
	46390.3		20218.4
	39443.1		10071.8
	17607.5		15611.6
	16764.9		30433.4
	11105.2		14721.7
	32141.3		14728.5
	10310.4		10307
	27464.4		14111.3
	13965.7		12413
	15933.7		11570
	66716.3		29936.1
	18638.3		12266.6
	18744.7		10557.7
	15044.7		10999.3
	10521		14134.5
	18867.6		27110.3
	15068.3		20595.8
	13121.4		11789.5
	30373.4		17608.3
	16753.9		11969.8
	15629.7		29435.8
	29498.7		10083.7
	13771.5		14290.7
	10796.7		10476.7
	11095.5		13324.4
	13037		12206.6
	11822.9		26685.2
	30423.6		12463.7
	31818.8		26187.9
	15362.1		10537
	10112.8		10179.1
	10453.9		15300.1
	11923.8		16307.3
	10098.9		14085.1
	47942		12933.5
	20940.3		11711.9
	35350		10578.8
	11453.5		10738.4
	42664		10304.4
	22068.6		11101
	10834.2		14468
	18917		10962.1
	13636		11658.7
	19356.8		12069
	24170.1		10728.7
	17925.3		14068.2
	10468.7		10534.9
	40832.4		11414.7
	15063.7		11061.8
	33037.1		10232.3
	17549.2		10226.3
	19715.2		15967
	12369.6		13792.6
	11462		23343.9
	50219.5		10306.6
	26363.1		11247.1
	25569.5
	14587.9
	11718.6
	64700.6
	14807.8
	11903.9
	12743.1
	10826.2
	20598.8
	38573.5
	45013.2
	20602.6
	54712.8
	16046
	10057.9
	12750.3
	22182.6
	18518.4
	16559.3
	63589.1
	12383.9
	17625.6
	16695.2
	15398.8
	37126
	13148
	29464.5
	11584.8
	144364
	88516.9
	20452.7
	14053
	12924.2
	11320.5
	29280.9
	47867.8
	12837.7
	13989.3
	73903.3
	10808.5
	114154
	11587.3
	22099.9
	11101.9
	10953.7
	11127.6
	18324.7
	23645.8
	11706.4
	18257.6
	10900.5
	15968.3
	12565
	25496
	11024.6
	14391.2
	10495.3
	11633.8
	10766.3
	552035
	79013.3
	18959.2
	268860
	28410
	22725.1
	10623.6
	20407.9
	13754.2
	11706.8
	157030
	11756.2
	35486
	22698.5
	59446.6
	65674.5
	10841.4
	52576.3
	27376.6
	15625.9
	28733.4
	21929.3
	13046.2
	29974.1
	26643.8
	13323.2
	20612.3
	12622.8
	13431.7
	43895.8
	10187.9
	10321.8
	15946.3
	58992.8
	10055.8
	65162.4
	10977.3
	34394.7
	32134.2
	20147.9
	44112
	20595.4
	16873.4
	10817.3
	25793.2
	23569.4
	10648.5
	26447.9
	49756.4
	14400.9
	49889
	10612.2
	43336.1
	36019.5
	24793.6
	11191.8
	216148
	177223
	38006.6
	13003.6
	24136.3
	10371.1
	111452
	11017.4
	21048.8
	89878.3
	12127.7
	39896.5
	18446.7
	10009.8
	13370.4
	10815.7
	87940.3
	35451.3
	18131.8
	16988.2
	18588.1
	13154.7
	19496.1
	19911.9
	12750.3
	14517
	152480
	29266.6
	14385.3
	20003.5
	23739.9
	21656.2
	31187.3
	15006.7
	11135.6
	14752.1
	21234.5
	30476
	10055.4
	11971.1
	12874
	17252
	11668.8
	29103.6
	26987.4
	14758.9
	24968.8
	39147.2
	16366
	16035
	17202.6
	14093.6
	24389.6
	27570
	10546.8
	11846.1
	11521.5
	34936.3
	12090.1
	10575.9
	55114.2
	14049.2
	142819
	14581.1
	12486.9
	10723.6
	29559.5
	26978.1
	11539.6
	27369.5
	13722.9
	35152
	21012.9
	30680.7
	10960.9
	15302.6
	10922.9
	121979
	88078.7
	36624.9
	67214.4
	14527.5
	39633.9
	82589.2
	12535.5
	10491.5
	12989.3
	14075.4
	200929
	45620.3
	15056.9
	150656
	13436.7
	10127.6
	12858.4
	25224.1
	130527
	14581.1
	16387.9
	16322.1
	11611
	11356.4
	14918.4
	10303.6
	19187.5
	24505.7
	38756.3
	253903
	19379.2
	16768.3
	217807
	11614.3
	288839
	10452.6
	15005.4
	11014.5
	16220.3
	11717.3
	24975.9
	39502.2
	35001.8
	55643.2
	15688.8
	43901.7
	57673.6
	12662.1
	43027.9
	69923.7
	39463.4
	81967.4
	64619.5
	14652.5
	34641.7
	14691.3
	12797.2
	133132
	39687.1
	11133.5
	34040.1
	11098.9
	21595.9
	59035.9
	39862.7
	84003
	69984.1
	14523.3
	10185
	85710.1
	17052.4
	27841.4
	372183
	14116.8
	16787.7
	12463.3
	14983.9
	29303.3
	11459.8
	17787.7
	17633.2
	34699.1
	14134.5
	24041.3
	45565.8
	51577.5
	209403
	17217
	33899.6
	12658.7
	13704.4
	25079.8
	18450.1
	14126.5
	13103.7
	21333.7
	15606.1
	12097.3
	20413
	15510.7
	11623.6
	67943.9
	13776.5
	147079
	11990
	23503.1
	338573
	118245
	10014.9
	13736.4
	34441.6
	14113.8
	143404
	22007.4
	61883.2
	12722
	12756.2
	40089.4
	75265.9
	30279.7
	17701.2
	48717.9
	26614.3
	159905
	40109.2
	34762
	403289
	10131.4
	139972
	12695.4
	18623.6
	27705.1
	67966.3
	25028.7
	24558
	13240.4
	23153.1
	28039
	15824.8
	14820.9
	10188.8
	11846.1
	224575
	19421.8
	12388.1
	10307.8
	23672.4
	37760
	16514.5
	16398
	19617.3
	21901.1
	11869.3
	12712.3
	39053.9
	20218.4
	13044.1
	160758
	17482.9
	589616
	20439.6
	21833.5
	10090.8
	100833
	17808.8
	19672.2
	14050.5
	22480.7
	15936.2
	12479.7
	36439.6
	14321.5
	17091.2
	13224
	14957.3
	15894
	12678.1
	132111
	29684.9
	18137.3
	13816.2
	19041.9
	13720
	73621.7
	10407.9
	12473.4
	10016.5
	12578.1
	19101.8
	15812.1
	12674.8
	10475
	17113.1
	10234.8
	11363.2
	53922.1
	23647.9
	11662
	12023.4
	21597.1
	21579.8
	13072.8
	30180.5
	16097.5
	10920.3
	12564.2
	10889.1
	11059.2
	15481.1
	10543.8
	19757.9
	18184.1
	10976.9
	12997.7
	12995.6
	17710.1
	12804.8
	10114.5
	25266.8
	63326.1
	64539.8
	80331.6
	76420.5
	12901.9
	26844.3
	10103.9
	40438.1
	31014.6
	67312.8
	31978.8
	51257.1
	17829.5
	19561.6
	21351.4
	18960.9
	18358
	11520.2
	15472.3
	12780.3
	165142
	13866.5
	20663.3
	21023
	44440
	70088.4
	23163.3
	15165
	22798.5
	10820.7
	41529.7
	12941.6
	10315.8
	27502.9
	12809.4
	39040.4
	10360.2
	183156
	32837
	10164.3
	12755.8
	26127.5
	15331.7
	20701.8
	18462.7
	15589.6
	107168
	10914.9
	38937
	15965.3
	31802.4
	10398.6
	55386.5
	16340.6
	10041.9
	23460
	11833.9
	10423.1
	15679.6
	16211
	12226.4
	22507.3
	45346.3
	12443.4
	11817
	59440.7
	12058.4
	15011.3
	17072.2
	41649.6
	16345.3
	452848
	28842.3
	26555.6
	13647
	41231.7
	78562.8
	92837.9
	18618.1
	152860
	13651.2
	23150.2
	18444.2
	77576.7
	37552.8
	10526.5
	17166.8
	13658.8
	13653.3
	11785.7
	12446.4
	11864.7
	10084.1
	13211.7
	10334.8
	228708
	32685.5
	13545.2
	16269.7
	10875.6
	11633.3
	31355.7
	16637.4
	14894
	14787.6
	17193.8
	33415.8
	11408.3
	11934.8
	23661.4
	21326.1
	20725.8
	20570.5
	25522.2
	161500
	30888
	11302
	14040.4
	13940.8
	17082.3
	10107.7
	10504.1
	29395.3
	18900.5
	11952.9
	21668
	17328.9
	12718.2
	11755.8
	14956.4
	281504
	34274.8
	10102.7
	10241.1
	23326.2
	27558.6
	20786.6
	15181.4
	23700.6
	24512.8
	10414.2
	20061
	48575.7
	11397.8
	54290.2
	181422
	111882
	15121.9
	94736.7
	12289.3
	30339.6
	13045.4
	17247
	27793.3
	250708
	15623
	10302.3
	21652
	10708.4
	129443
	25839.2
	15774.5
	15785.5
	229686
	12204.9
	11735.9
	12587.8
	30837.3
	197303
	15953.1
	14240.9
	11192.6
	39481.9
	12221.8
	68465.2
	10466.5
	10291.4
	18153.7
	10905.6
	30517.4
	511388
	33189.1
	12465.8
	12413
	184300
	11950.4
	13418.6
	61232.3
	15770.7
	136836
	20261.9
	18596.5
	14330.8
	47742.8
	49571.9
	61520.2
	20315.5
	47127.7
	19158.4
	45456.1
	15787.6
	12138.6
	82385.7
	25292.5
	189400
	24464.3
	14097.8
	22007.9
	13551.5
	110986
	123485
	29737.2
	30187.3
	16663.6
	12496.2
	18933.4
	24363.8
	11276.6
	90308
	19699.6
	17759
	12274.6
	15697.7
	14102.4
	15702.8
	114078
	12160.2
	38417.7
	121834
	20576.8
	14411
	18465.7
	12978.7
	10417.2
	22300
	17019.4
	15571.1
	13630.9
	124092
	15799.4
	165774
	481725
	219403
	17653.5
	10242
	23606.1
	112088
	313489
	28365.7
	63491.2
	13664.7
	56456.6
	22634.7
	130225
	16970.9
	10450.9
	13673.5
	10294.7
	14359.5
	203179
	20381.4
	110572
	76195.9
	35053.7
	110816
	25509.5
	55864.4
	12007.8
	72465.9
	18255.5
	13528.8
	15296.3
	16476.1
	69198.1
	69672.6
	22478.5
	49518.7
	37822.1
	42929.6
	204220
	30133.2
	64504.7
	12877
	265275
	104307
	50147.3
	25807.5
	46334.5
	14050.5
	18049
	33683.4
	39222.7
	39834.8
	92982.7
	28611.4
	49477.8
	23794.8
	13279.7
	29392.4
	152969
	39687.1
	67169.7
	18141.1
	53684.8
	55294
	284496
	11236.1
	13731.4
	23587.5
	40287
	33096.6
	27587.7
	324229
	10092.5
	29446.4
	26901.7
	122639
	163800
	160739
	15344
	68625.7
	28199.8
	49834.1
	27346.7
	44530.7
	19982.4
	20401.6
	113744
	10365.2
	102050
	359187
	53941.9
	34893.7
	36158
	24879.3
	35695.3
	18083.2
	69225.5
	286689
	10379.2
	15120.6
	60935.9
	30229.9
	378547
	11616.5
	107645
	12115
	13790.5
	18555.6
	76347.9
	30609.4
	107766
	18662.4
	11422.7
	12660.4
	49978
	27188.8
	32160.3
	62454
	77649.7
	16992.4
	20363.2
	27540.4
	10499.5
	12247.1
	169934
	243911
	12884.6
	21636.8
	25283.7
	84004.2
	20053.4
	107499
	22584.1
	16913.5
	73696.8
	32072.1
	11220.9
	112454
	16580
	297344
	34924.9
	28197.3
	26932.5
	251378
	12822.1
	446454
	20846.1
	159190
	73172.5
	46466.7
	133726
	130156
	135346
	14541.5
	14770.3
	10915.7
	12516
	272954
	35392.7
	13501.3
	12661.7
	14759.7
	155828
	33734.1
	89072.9
	54341.3
	112731
	56716.2
	28187.2
	65321.6
	13889.3
	193356
	76789
	62557
	12107.4
	158182
	11812.3
	323543
	157140
	14004.5
	11981.6
	43798.7
	130828
	18606.3
	113828
	10811.4
	17171.8
	13620.4
	65930.3
	28860
	236515
	22541
	93640.4
	18245.3
	377895
	221676
	206189
	44994.7
	10517.2
	73334.6
	11651.9
	19282.5
	31906.6
	254850
	13467.5
	138037
	23341.4
	24641.6
	108761
	52829.6
	124520
	150181
	29393.2
	16705.4
	70646.9
	102614
	10315.4
	12390.7
	12929.3
	30967.8

## Sheet: Figure 2 b + c
Figure 2 b	Cluster area (µm²)								Figure 2 c	Cluster area (µm²)
Light and calcium clusterin in suspension culture	Dark	Blue	Dark	Blue	Dark MDA-MB-231	Blue MDA-MB-231			Light and calcium clusterin in suspension culture	Dark	Blue	Dark	Blue	Dark	Blue	Dark	Blue
Ca2+	+	+	-	-	+	+			Ca2+ (mM)	0	0	0.5	0.5	1	1	2	2
Tb3+	-	-	+	+	-	-			Mean	9206.91	6900.06	21419	8415.12	22727.9	9694.35	23736.1	10052	n=6
Mean	10497.8	4865.98	1895.46	2471.34	1799.14	883.223	n≥6		Std	1535.08	454.651	2600.85	1267.06	7345.6	1989.59	10346.7	4791.69
Std	1774.44	847.059	446.764	617.835	519.368	333.827				11657.8	6244.55	18906.9	6523.99	18438.7	8030.51	15204	6779.72
	15204	6779.72	11355.4	10379.9	9173.08	6635.52				8969.45	7409.63	18457.9	10225.5	19697	13882.5	14376.3	11221.7
	14376.3	11221.7	12205	11145.2	12835.2	6725.54				10871.9	6576.76	21550.8	9377.01	14759.8	11557.4	14091.5	12205
	14091.5	12205	11885.9	13229.5	6551.51	7715.94				8349.78	7254.57	25583	8813.45	18370.3	10306.6	15040.2	9252.29
	15040.2	9252.29	10552.7	12276.9	6639.87	8150.63				7747.9	7409.63	22596.6	7989.35	35768.6	8220.34	24241.7	8870.14
	24241.7	8870.14	10268.6	13257	7453.51	8619.29				7644.73	6576.76		8381.59	29332.7	9411.06	14090.3	8607.13
	14090.3	8607.13	10024.6	6821.97	7971.81	8353.87					7254.57		9486.04		8115.88	16259.4	8329.96
	16259.4	8329.96	8069.35	6787.73	6151.29	8844.17					6697.26		6523.99		8030.51	12066.3	7873.05
	12066.3	7873.05	6935.62	6933.85	6676.68						7332.31					15868.6	9847.42
	15868.6	9847.42	7971.66	6963.48	7053.92						6244.55					42153.1	8143.6
	42153.1	8143.6	6976.94	7513.2	7673.49											15344.4	6766.62
	15344.4	6766.62	6655.81	7459.02	7560.41											21338.1	9258.78
	21338.1	9258.78	7856.38	9708.69	8670.9											19473.5	8658.3
	19473.5	8658.3	7426.07	7180.31												27144.4	7363.12
	27144.4	7363.12	8918.94	7330.14												16721.3	7143.33
	16721.3	7143.33	6518.4	6138.38												18957.1	6999.52
	18957.1	6999.52	10855.6	7761.9												22977.5	12231
	22977.5	12231	8116.51													24180.7	12739.8
	24180.7	12739.8	10402.3													23162.3	11458.8
	23162.3	11458.8														38144.4	6779.72
	38144.4	6779.72														40781.9	10439.7
	40781.9	10439.7														37773.3	10464.2
	37773.3	10464.2														12048.8	11543.7
	12048.8	11543.7														9568.46	8013.02
	9568.46	8013.02														22701.8	10124.1
	22701.8	10124.1														30400.8	9280.56
	30400.8	9280.56														15986.6	7135.42
	15986.6	7135.42														29899.3	6790.31
	29899.3	6790.31														41712.7	8216.64
	41712.7	8216.64														12079.5	8807.77
	12079.5	8807.77														18942.4	10862.1
	18942.4	10862.1														38270.4	34706.6
	38270.4	14801.3														26477.6	14801.3
	26477.6															45779.1
	45779.1															37504.4
	37504.4

## Sheet: Figure 3 b +c +d +e
Figure 3 b	Cluster area (µm²)	Mean	n=6			Std						Figure 3 c	Cluster area (µm²)	Mean	n=6	Std
Temporal and bidirectional control over cell-cell adhesions	Time (min)	Blue Opto-E-cad-MDA	Dark Opto-E-cad	MDA-MB-231	MCF-7	Blue Opto-E-cad-MDA	Dark Opto-E-cad	MDA-MB-231	MCF-7			Temporal and bidirectional control over cell-cell adhesions	Time (min)	Dark	1 h Dark then blue	Dark	1 h Dark then blue
	30	6494.9	7821.67	6632.83	8442.51	649.867	1500.41	230.101	114.222				0	7634.32	7634.32	1640.18	1640.18
	60	7521.01	18987.2	7286.22	27131.1	1116.09	10172.5	863.069	2473.45				30	10745.1	6584.56	3944.33	2343.97
	120	10052	23736.1	7297.78	32987.1	4791.69	10346.7	801.588	2046.58				60	9647.25	5831.27	2359.83	2607.52
	180	8031.1	26330.4	7333.63	34476.4	569.941	10811.3	558.879	7500.61				90	11281.8	5339.95	2697.01	623.425
	240	15962.6	42340.7	10083.4	41868.7	8478.27	4263.51	945.372	5013.21				120	16841.8	7694.43	98.2344	744.985
Figure 3 d	Cluster area (µm²)	Mean	n=8	Std								Figure 3 e	Opto E cad cells alternating between light conditions
Temporal and bidirectional control over cell-cell adhesions	Time (min)	1 h Dark then blue Opto-E-cad-MDA	1 h Dark then blue+EDTA Opto-E-cad-MDA	1 h Dark then blue Opto-E-cad-MDA	1 h Dark then blue+EDTA Opto-E-cad-MDA							Temporal and bidirectional control over cell-cell adhesions		Mean	Std	n=3
	0	13173.9	13173.9	1930.85	1930.85							Illumination	Time (min)	Cluster area (µm²)
	30	8543.58	6874.62	650.323	59.349							dark	60	16959.2	2688.05
	60	8041.26	7455.2	1268.83	90.1403							blue	120	13349.2	1333.87
	120	8025.31	7717.57	717.296	6.55297							dark	180	24242.8	3637.13
	180	8383.49	7820.25	1234.35	214.517							blue	240	10198.1	1423.98
												dark	300	23535.1	10391.9
												blue	360	9567.95	1679.74

## Sheet: Figure 4 c + e + f 
Figure 4 c										Figure 4 e					Figure 4 f	SNA1	n=12
Light-controlled intracellular signaling with opto-E-cad	Cell size (µm²)	Opto-E-cad-MDA	Opto-E-cad-MDA	E-cad-MDA	E-cad-MDA	MDA-MB-231				Westernblot of p120					RT-PCR SNA1 and FN1 fold change expression blue light over dark	SNAI1 gene blue light	GAPDH blue light	SNA1 dark	GAPDH dark	ΔCT Blue	ΔCT Dark	ΔΔCt	2^(-ΔΔCt)	rel. expression of Dark samples set to 1
	Cluster	+	-	+	-	-										22.408	21.632	23.179	22.006	0.776	1.173	-0.397	1.31677	1
	Single Cell	-	+	-	+	+										24.107	21.715	23.52	20.971	2.392	2.549	-0.157	1.11497	1
	Mean	526.765	950.379	666.61	854.937	946.788	n≥15									29.426	19.067	29.049	18.918	10.359	10.131	0.228	0.853818	1
	Std	124.665	395.948	121.41	394.399	274.182										27.57	18.72	28.485	19.028	8.85	9.457	-0.607	1.52309	1
		588.05	1306.36	670.213	371.074	1081.53										26.97	18.739	29.28	19.085	8.231	10.195	-1.964	3.90142	1
		496.691	787.193	662.973	900.698	665.716										28.086	22.694	28.133	22.053	5.392	6.08	-0.688	1.61105	1
		337.797	866.124	504.883	848.411	555.115										28.32	22.193	28.826	22.082	6.127	6.744	-0.617	1.53368	1
		610.219	1722.96	469.412	1204.3	466.466										28.529	22.378	28.834	21.952	6.151	6.882	-0.731	1.65979	1
		490.677	1434.67	659.088	556.611	822.752										33.091	24.424	30.949	23.636	8.667	7.313	1.354	0.391206	1
		490.281	620.047	542.846	866.964	1008.49										31.872	24.511	31.313	23.485	7.361	7.828	-0.467	1.38223	1
		631.468	484.979	682.903	728.655	1379.56										30.808	24.467	31.487	23.433	6.341	8.054	-1.713	3.27842	1
		507.026	2125.21	711.474	543.118	1068.44
		356.157	760.602	723.768	1089.61	1266.84
		606.717	825.603	648.129	615.646	899.582																Mean	1.68786
		612.509	843.331	787.397	710.101	492.216																Std	0.973448
		577.885	663.944	841.989	467.216	920.689																t.test	0.049461
		338.852	1344.35	880.325	715.161	1108.96										FN1	n=11
		750.379	1755.46	547.14	969.853	1730.78										FN1 gene blue light	GAPDH blue light	FN1 dark	GAPDH dark	ΔCT Blue	ΔCT Dark	ΔΔCt	2^(-ΔΔCt)	rel. expression of Dark samples set to 1
		363.639	1521.62		1028.89	656.007										31.656	22.599	32.636	22.28	9.057	10.356	-1.299	2.46058	1
		498.479	1037.07		657.813	805.867										31.642	22.705	32.566	22.599	8.937	9.967	-1.03	2.04202	1
		383.497	1071.26		565.045	1175.66										28.494	21.696	28.899	22.206	6.798	6.693	0.105	0.929805	1
		532.238	754.692		995.153	673.315										27.925	21.752	28.928	22.153	6.173	6.775	-0.602	1.51782	1
		603.216	769.466		539.744	1335.65										26.185	22.694	26.208	22.053	3.491	4.155	-0.664	1.58447	1
		399.447	743.718		895.638	1215.34										26.227	22.193	26.147	22.082	4.034	4.065	-0.031	1.02172	1
		434.944	786.349		1836.82	951.083										26.226	22.378	26.172	21.952	3.848	4.22	-0.372	1.29415	1
		691.166	665.21		806.243	1003.43										30.445	24.424	30.438	23.636	6.021	6.802	-0.781	1.71832	1
		618.185	889.338		1685.01	1016.09										30.543	24.511	30.401	23.485	6.032	6.916	-0.884	1.84548	1
		648.787	1703.55		1259.97	967.124										30.441	24.467	30.365	23.433	5.974	6.932	-0.958	1.94261	1
		363.773	1039.18		470.59	694.844
		654.658	1599.71		2403.55	772.518																Mean	1.6357
		638.187	1144.28		703.354	630.256																Std	0.471287
		741.88	701.932		678.054	802.912																t.test	0.00209425
		417.517	633.553		1121.66	626.879
		422.031	853.039		922.625	739.168
		451.811	769.888		595.405	1136.83
		616.275	652.125		495.89	1522.24
		548.205	647.904		812.99	680.491
		691.729	1014.7		354.207	994.564
		322.411	1330.84		1050.82	897.893
			536.962		357.581	610.416
			394.279		855.157	961.215
			852.723		1027.2	884.385
			580.021		580.225	1332.7
			837.104		649.38	973.034
			470.686		942.866	972.19
			1234.76		887.205	853.991
			983.587		1089.61	802.49
			476.174		585.285	938.419
			770.406		1342.61	1180.73
			710.462		543.118	1277.4

## Sheet: Figure 5 b + c + e
Figure 5 b	collective migration rate nm/s				Figure 5 c	correlation length (µm)						Figure 5 e	# of cells per chamber
Collective cell migration rate	Dark	Blue				Dark	Blue	Dark	Blue			Cell invation	Opto-E-cad-MDA Dark	Opto-E-cad-MDA Blue Light	MDA-MB-231	MCF7	n=4
Mean	3.24401	1.59143	n=33		Cell type	opto-E-cad-MDA	opto-E-cad-MDA	MDA-MB-231	MDA-MB-231				95	103	83	37
Std	0.68635	0.1548			Mean	748.072	673.996	605.339	612.817	n≥63			98	180	200	82
	2.6028	1.66866			Std	32.6615	20.4758	64.2019	51.2708				102	168	360	73
	4.12217	1.97184				807.314	725.307	452.022	573.362				110	138	250	40
	3.95698	1.09505				815.832	717.37	472.411	565.624			Average	101	147	223	58	Total area 0.33 cm²
	3.98723	1.63544				811.753	692.501	496.677	585.188
	4.29269	1.08466				806.058	712.649	501.027	581.45				# of cells/cm²
	4.62994	1.05129				809.216	706.155	531.152	578.794			Average	306.818	446.212	676.515	175.758
	4.6736	1.34594				807.424	693.695	541.194	580.362			Std	5.62917	29.7773	99.5323	19.7864
	4.5661	1.4616				801.976	703.985	561.308	605.012
	4.50913	1.36341				795.168	700.001	556.615	622.832
	4.45447	1.43645				788.063	703.234	562.081	617.863
	4.45893	1.45805				791.68	697.441	567.823	623.737
	4.46097	1.57785				784.946	686.325	573.535	603.103
	4.38512	1.48865				797.185	697.073	613.462	620.585
	4.23108	1.50177				778.111	682.955	610.412	634.942
	4.21966	1.53863				788.175	666.809	612.133	630.972
	4.1485	1.37564				787.984	681.2	618.761	628.088
	4.08272	1.53037				774.284	688.168	626.768	638.938
	3.96159	1.49309				771.382	697.528	640.546	630.387
	3.99	1.44813				767.739	699.179	632.693	637.264
	3.96953	1.41832				767.092	688.835	625.459	639.09
	3.92932	1.41155				769.497	669.24	628.104	621.711
	3.86338	1.4282				759.053	688.032	647.159	642.009
	3.80774	1.41318				755.951	676.887	643.036	642.273
	3.78859	1.44996				752.582	687.473	634.347	637.248
	3.78844	1.37678				746.738	675.046	648.589	639.201
	3.70645	1.50298				741.122	659.789	649.015	638.699
	3.74958	1.37995				744.504	682.576	664.373	650.746
	3.67586	1.43032				747.566	675.662	658.067	654.983
	3.64733	1.3886				757.581	693.892	653.03	653.491
	3.63807	1.45				749.044	679.026	659.382	661.09
	3.58051	1.4684				746.381	661.84	666.655	672.457
	3.5308	1.38321				739.087	673.602	652.97	671.815
	3.60743	1.45032				739.682	652.825	675.048	672.264
	3.53989	1.47649				736.797	665.839	691.216	660.163
	3.49971	1.77509				737.469	674.074	683.873	662.93
	3.47876	1.69923				729.198	677.911	679.729	669.728
	3.51539	1.61425				728.745	682.831	683.809	671.751
	3.37305	1.69949				728.735	672.666	692.932	678.379
	3.31571	1.67839				727.763	659.814	673.992	660.532
	3.2618	1.63866				726.644	681.419	670.855	665.504
	3.2298	1.67175				728.732	664.924	676.628	679.622
	3.18277	1.73466				726.097	675.322	673.341	676.798
	3.18886	1.69374				728.018	654.397	675.522	666.201
	3.12806	1.71102				726.362	680.756	662.93	663.424
	3.1576	1.73771				725.796	661.071	666.22	670.723
	3.19536	1.78827				724.293	671.248	664.685	658.924
	3.23376	1.7743				725.546	640.648	643.227	639.14
	3.19613	1.712				719.156	652.353	666.678	656.257
	3.11042	1.73257				718.837	653.178	664.751	633.915
	3.15744	1.75334				718.138	662.117	661.034	653.302
	3.16849	1.81029				717.259	657.353	663.545	639.831
	3.14577	1.67139				716.662	654.652	663.299	645.967
	3.12855	1.65415				715.165	653.564	668.483	651.612
	3.14337	1.71901				715.602	644.696	665.16	648.347
	3.14036	1.68654				714.856	630.239	656.566	643.441
	3.11503	1.7025				713.953	647.542	670.131	649.421
	3.20148	1.74256				718.399	649.211	657.654	641.765
	3.1579	1.71308				717.886	657.967	633.379	648.57
	3.21943	1.67685				716.914	641.823	646.936	664.712
	3.24585	1.68364				715.533	662.067	657.351	645.115
	3.05257	1.6935				714.962	654.937	650.997	647.983
	2.98569	1.7146				713.849	650.567	627.378	631.938
	2.93572	1.67991				712.876	650.14	623.735	630.626
	2.93935	1.68051				710.829	671.93	637.63	600.523
	2.79549	1.68076				705.397	662.177	621.968	624.082
	2.81306	1.70212						606.585	611.403
	2.79394	1.67431						627.943	608.008
	2.79272	1.6723						597.466	607.887
	2.6367	1.68647						607.731	603.87
	2.70105	1.69233						610.338	600.72
	2.67848	1.68431						594.638	612.607
	2.69122	1.67163						613.594	602.698
	2.73496	1.69804						581.373	581.489
	2.71006	1.65943						554.17	588.282
	2.71225	1.64429						544.191	567.128
	2.72464	1.60497						559.404	579.204
	2.68072	1.66458						548.503	580.945
	2.68246	1.65739						550.19	549.563
	2.67528	1.63733						541.149	553.051
	2.54255	1.64224						547.659	548.717
	2.56715	1.62235						532.345	556.977
	2.56299	1.63269						515.339	549.28
	2.59438	1.595						519.566	545.905
	2.45644	1.61374						512.709	531.63
	2.27457	1.62459						527.586	520.89
	2.31212	1.58536						539.133	538.604
	2.27841	1.57503						521.084	504.104
	2.25992	1.59819						521.579	518.181
	2.26778	1.56745						484.645	506.545
	2.30649	1.54931						502.733	498.725
	2.28901	1.56656						500.133	507.728
	2.04097	1.52168						511.988	489.087
	2.10113	1.71521						491.114	503.733
	2.10011	1.71246						480.128	488.217
	2.10051	1.71266
	2.18639	1.71523

## Sheet: Figure 6 b + d + e
Figure 6 b	Volume of Spheroid (mm³)							Figure 6 d	# of cells								Figure 6 e	Core area (μm²)
Light-dependent spheroid formation	Dark	Blue	Dark	Blue	Dark			Light-contolled cell invasion in 3D matrices	Dark	Blue	Dark	Blue	Dark	Blue			Light-contolled cell invasion in 3D matrices	Dark	Blue	Dark	Blue	Dark	Blue
Cell type	Opto-E-cad-MDA	Opto-E-cad-MDA	MDA-MB-231	MDA-MB-231	MCF7			Cell type	Opto-E-cad-MDA	Opto-E-cad-MDA	MDA-MB-231	MDA-MB-231	MCF-7	MCF-7			Cell type	Opto-E-cad-MDA	Opto-E-cad-MDA	MDA-MB-231	MDA-MB-231	MCF-7	MCF-7
Mean	0.02463	0.03541	0.09778	0.09519	0.00801	n≥40		Mean	125.429	200.286	302	307.167	89.1429	94.6667	n≥3		Mean	194222	89217.6	134340	120584	92792.7	98365.1	n≥4
Std	0.00521	0.00811	0.0145	0.0142	0.000791456			Std	46.8432	57.3519	94.8929	63.9544	47.4181	42.6654			Std	25390.7	20866.6	21628.7	21328.8	17893.1	20536
	0.0222	0.03495	0.11275	0.09488	0.00841				154	145	413	421	4	135				227003	73024.3	152772	107793	113284	56331.3
	0.02288	0.02857	0.13371	0.09549	0.00703				141	130	349	254	76	50				218546	112248	153277	103683	89451.6	86915
	0.02948	0.03503	0.10119	0.08305	0.00875				180	206	224	338	153	99				214804	128618	117497	123155	87464.3	78109.5
	0.02902	0.02908	0.09256	0.11166	0.00794				77	187	222	295	81					202188	71219	113813	123715	100470	71448.9
	0.02654	0.02486	0.0938	0.09203	0.00858				145	191		282	127					215298	90504.9		163165	118532	77262.4
	0.03532	0.02514	0.08087	0.08283	0.00814				46	246		253	76					212797	96385.6		123077	74499.9	76629.6
	0.02017	0.01782	0.08737	0.08718	0.00942				135	297			107					184087	61131.2		99501.6	65856.1	73671.2
	0.02004	0.03232	0.09437	0.09865	0.00796													167765	93703.5			92782.8	94891.5
	0.0381	0.03569	0.08301	0.10492	0.00739													142704	91073.1				86389.5
	0.01154	0.03378	0.12997	0.1163	0.00825													176761	68826.2				107648
	0.0265	0.0227	0.10606	0.08991	0.00641													174542	71634.8				114490
	0.0278	0.03433	0.097	0.07328	0.00813													194170	112242				114630
	0.0275	0.03037	0.08693	0.07922	0.00732																		111799
	0.02248	0.02475	0.07415	0.07609	0.00841																		147861
	0.01919	0.03362	0.10127	0.09813	0.00703																		72388.4
	0.01772	0.03832	0.13519	0.08934	0.00875																		111561
	0.0233	0.03846	0.10996	0.10606	0.00794																		99538.5
	0.01853	0.04598	0.11666	0.08189	0.00858																		99321.1
	0.02073	0.03915	0.09867	0.08563	0.00814																		103368
	0.01991	0.02754	0.09096	0.11803	0.00942																		104942
	0.03106	0.04207	0.08593	0.08502	0.00796																		123200
	0.02557	0.0369	0.09886	0.11026	0.00739																		124184
	0.0253	0.03614	0.10842	0.08575	0.00825																		110635
	0.02653	0.03212	0.08584	0.08189	0.00641																		98286.1
	0.02894	0.02686	0.10805	0.0815	0.00813																		113626
	0.02653	0.02667	0.0975	0.08151	0.00732																		98365.1
	0.01707	0.04515	0.0957	0.09178	0.00851
	0.02337	0.02982	0.07831	0.10329	0.00839
	0.02251	0.04722	0.10152	0.10506	0.00583
	0.02785	0.04049	0.09045	0.08346	0.00866
	0.03044	0.05297	0.08856	0.12846	0.00725
	0.02847	0.04029	0.10106	0.08689	0.0085
	0.02439	0.03855	0.08392	0.0745	0.0083
	0.02763	0.03394	0.1063	0.10761	0.00862
	0.02475	0.03149	0.07485	0.1124	0.00922
	0.0177	0.04769	0.10635	0.13216	0.00849
	0.03677	0.04511	0.09376	0.08958	0.00808
	0.02622	0.03205	0.10839	0.09973	0.0083
	0.02792	0.03263	0.09743	0.08019	0.00717
	0.02454	0.03839	0.08996	0.10229	0.00776
	0.02445	0.03782	0.08902	0.09952
	0.01887	0.02492	0.10785	0.0855
	0.01786	0.04179	0.07068	0.1086
	0.01612	0.03114	0.10735	0.09122
	0.02145	0.03027		0.1073
	0.01929	0.03039		0.07884
	0.02239	0.04006		0.09459
	0.02964	0.04432		0.07619

## Sheet: SI Figure 3 a + e
SI Figure 3 a	# of cells/cm²								SI Figure 3 e	Cluster area (μm²)
2D cell clustering of opto-E-cad-MDA	Dark	Blue	Dark	Blue	Dark MDA-MB-231	Blue MDA-MB-231				Dark	Blue	Dark	Blue
Ca2+	+	+	-	-	+	+			Cell type	opto-E-cad-MDA	opto-E-cad-MDA	E-cad-MDA	E-cad-MDA
Tb3+	-	-	+	+	-	-			Mean	23955.4	13840.6	19965.3	16467.3	n=3
Mean	1542.77	1394.08	1488.83	1363.54	1345.89	1335.94	n≥6		Std	10599.5	8815.11	12201.6	2058.31
Std	694.399	439.327	188.136	520.056	687.346	397.053				14376.3	11221.7	14031.1	15009.4
	2013.02	835.764	1447.4	1910.42	727.083	781.076				14091.5	12205	11828.8	20403.2
	1883.68	1743.4	1870.66	2218.58	994.271	1538.72				15040.2	9252.29	11744	16646.3
	879.688	2202.26	1445.49	1002.08	1009.03	1688.02				16515	17072.4	10078.8	15190.6
	1219.27	1876.56	1496.53	906.944	895.312					15009.4	14031.1	22042	15087.2
	1292.53	1426.22	1427.26	867.882	2707.81					20403.2	11828.8	20685.6
	3060.94	1271.53	1245.66	1275.35	1741.84					16646.3	11744	14676.7
	1072.74	968.924								15190.6	10078.8	30748
	920.312	937.326								15087.2	22042	54109.6
		1284.72								22977.5	20685.6	16144.1
										24180.7	14676.6	13529.9
										23162.3	30748
										38144.4	54109.6
										40781.9	16144
										37773.3	13529.9
										12048.8	12231
										9568.46	12739.8
										22701.8	11458.8
										30400.8	6779.72
										15986.6	10439.7
										29899.3	10464.2
										41712.7	11543.7
										12079.5	8013.02
										18942.4	10124.1
										38270.4	9280.56
										26477.6	7135.42
										45779.1	6790.31
										37504.4	8216.64
											8807.77
											10862.1
											14801.3

## Sheet: SI Figure 4 a + b + c
SI Figure 4 a	Cell viability %										SI Figure 4 b	Cell viability %
Cell type	opto-E-cad-MDA	opto-E-cad-MDA	opto-E-cad-MDA	opto-E-cad-MDA	MDA-MB-231	MDA-MB-232	MDA-MB-233	MDA-MB-234			Cell viability under different light conditions.	opto-E-cad-MDA Dark	opto-E-cad-MDA Blue	MDA-MB-231 Dark	MDA-MB-231 Blue
Light intesity (µW/cm2)	0	2	20.4	204	0	2	20.4	204			Mean	100	98.9963	100	88.2446	n=6
Mean	100	94.2409	91.0446	87.1089	100	101.841	97.027	104.175	n=3		Std	2.49758	4.02711	2.32394	19.1081
Std	3.90334	2.14826	2.64181	1.0225	8.68133	7.6627	8.58079	3.16953				102.978	96.1526	97.701	88.5145
	103.17	92.273	89.2329	86.1574	91.1556	110.661	102.289	101.207				100.569	107.193	98.5946	81.2826
	95.6401	96.5327	94.0759	88.1901	100.336	96.8155	87.1253	107.513				103.379	100.769	100.186	66.7908
	101.19	93.9168	89.825	86.9793	108.509	98.047	101.667	103.806				98.1599	96.1526	98.8738	99.0692
												97.9592	97.7584	104.877	70.309
												96.9555	95.9518	99.7673	123.501
SI Figure 4 c	Cell viability %
Cell viability under different light conditions.	opto-E-cad-MDA Dark	opto-E-cad-MDA Blue	MDA-MB-231 Dark	MDA-MB-231 Blue
Mean	100	77.3257	100	64.9916	n=18
Std	36.2885	29.5408	36.3525	30.7302
	188.968	126.685	171.94	122.942
	110.772	65.6202	113.227	71.8079
	113.231	67.1388	101.947	69.6017
	82.5386	51.7176	87.7849	61.7021
	68.3366	41.6864	75.8644	56.2222
	70.1974	50.4129	79.1381	60.8125
	162.147	143.838	170.517	85.9346
	105.745	82.0466	99.7054	46.7569
	100.077	82.838	101.164	53.6246
	81.8969	66.433	81.6645	25.0865
	66.1121	54.2415	69.7796	17.863
	70.9674	58.3695	71.0962	29.8547
	167.794	139.603	184.181	149.772
	98.7939	88.3777	89.9911	74.2275
	96.5909	87.3724	95.6489	71.025
	80.0789	68.5718	75.9356	62.3426
	64.9358	57.3	64.442	53.1264
	70.8176	59.61	65.9721	57.1474

## Sheet: SI Figure 5 a + b + c+ e
SI Figure 5 a	Cluster area (μm²)						SI Figure 5 b	Cluster area (μm²)								SI Figure 5 c	Cluster area (μm²)								SI Figure 5 e	Cluster area (μm²)
Light intensity (μW/cm²)	0	68	136	272			Cell type	opto-E-cad	opto-E-cad	opto-E-cad	MDA-MB-231	MDA-MB-231	MDA-MB-231			Performance of opto-E-cad depending on light intensity, wavelength and expression level of opto-E-cad.	Dark	Blue	Dark	Blue	Dark	Blue			Illumination	Dark	Blue	Dark	Blue	Dark	Blue	Dark	Blue
Mean	23736.1	18668.3	16860.9	9281.5	n=6		Light	Dark	Blue	Red	Dark	Blue	Red			Cofactor	No	No	FMN	FMN	FAD	FAD	n=2		Clone	Clone #1	Clone #1	Clone #2	Clone #2	Clone #3	Clone #3	Clone #4	Clone #4
Std	10346.7	2501.1	2783.4	2022.1			Mean	23736.1	10052	22229.8	7867.64	7863.57	6694.37	n=6		#1	7710.14	7996.86	12277.9	5964.55	8488.46	6462.4			Mean	14188.4	10679.1	12455	9495.83	11080.7	8339.63	23736.1	9281.5	n=6
	15204	18300.1	18745.7	6779.72			Std	10346.7	4791.69	3734.73	1722.55	817.706	262.303			#2	8249.51	8993.12	5963.19	6885.8	7980.3	6651.86			Std	4026.71	1162.23	1862.82	1362	1148.07	1042.23	10346.7	2022.1
	14376.3	14226.3	13563.1	11221.7				15204	6779.72	18919.2	9173.08	6635.52	6616.26			Mean	7979.83	8494.99	9120.53	6425.18	8234.38	6557.13				12602.1	10810.9	14974.3	10893.4	12374.5	9710.14	15204	6779.72
	14091.5	22034.8	13484.2	12205				14376.3	11221.7	16776.4	12835.2	6725.54	6419.38			Std	269.684	498.13	3157.34	460.628	254.081	94.7303				11276.5	9752.12	15009.3	11509.7	11580.2	9629.87	14376.3	11221.7
	15040.2	17383.7	20870.9	9252.29				14091.5	12205	25781.8	6551.51	7715.94	7047.48													11760.7	12527.7	11666.4	9869.66	11997.6	8412.27	14091.5	12205
	24241.7	19339.5	18711.7	8870.14				15040.2	9252.29	23643.8	6639.87	8150.63														21114.3	9625.87	10147.9	7895.84	9307.76	7958.24	15040.2	9252.29
	14090.3	20725.4	15789.6	8607.13				24241.7	8870.14	26027.7	7453.51	8619.29																11622.1	8532.91	11495.8	7333.5	24241.7	8870.14
	16259.4			8329.96				14090.3	8607.13		7971.81	8353.87																11310.1	8273.42	9728.41	6993.76	14090.3	8607.13
	12066.3			7873.05				16259.4	8329.96		6151.29	8844.17																				16259.4	8329.96
	15868.6			9847.42				12066.3	7873.05		6676.68																					12066.3	7873.05
	42153.1			8143.6				15868.6	9847.42		7053.92																					15868.6	9847.42
	15344.4			6766.62				42153.1	8143.6		7673.49																					42153.1	8143.6
	21338.1			9258.78				15344.4	6766.62		7560.41																					15344.4	6766.62
	19473.5			8658.3				21338.1	9258.78		8670.9																					21338.1	9258.78
	27144.4			7363.12				19473.5	8658.3																							19473.5	8658.3
	16721.3			7143.33				27144.4	7363.12																							27144.4	7363.12
	18957.1			6999.52				16721.3	7143.33																							16721.3	7143.33
	22977.5			12231				18957.1	6999.52																							18957.1	6999.52
	24180.7			12739.8				22977.5	12231																							22977.5	12231
	23162.3			11458.8				24180.7	12739.8																							24180.7	12739.8
	38144.4			6779.72				23162.3	11458.8																							23162.3	11458.8
	40781.9			10439.7				38144.4	6779.72																							38144.4	6779.72
	37773.3			10464.2				40781.9	10439.7																							40781.9	10439.7
	12048.8			11543.7				37773.3	10464.2																							37773.3	10464.2
	9568.46			8013.02				12048.8	11543.7																							12048.8	11543.7
	22701.8			10124.1				9568.46	8013.02																							9568.46	8013.02
	30400.8			9280.56				22701.8	10124.1																							22701.8	10124.1
	15986.6			7135.42				30400.8	9280.56																							30400.8	9280.56
	29899.3			6790.31				15986.6	7135.42																							15986.6	7135.42
	41712.7			8216.64				29899.3	6790.31																							29899.3	6790.31
	12079.5			8807.77				41712.7	8216.64																							41712.7	8216.64
	18942.4			10862.1				12079.5	8807.77																							12079.5	8807.77
	38270.4			14801.3				18942.4	10862.1																							18942.4	10862.1
	26477.6							38270.4	34706.6																							38270.4	14801.3
	45779.1							26477.6	14801.3																							26477.6
	37504.4							45779.1																								45779.1
								37504.4																								37504.4

## Sheet: SI Figure 6 b +e
SI Figure 6 b	Cluster area (μm²)										SI Figure 6 c	Cluster area (μm²)
Illumination	Dark	Blue	Dark	Blue	Dark	Blue	Dark	Blue			Illumination	Dark	Blue	Dark	Blue	Dark	Blue	Dark	Blue
Cell type	A431D opto-E-cad	A431D opto-E-cad	A431D	A431D	L929 opto-E-cad	L929 opto-Ecad	L929	L929			Cell type	opto-E-cad-MDA	opto-E-cad-MDA	MDA-MB-231	MDA-MB-232	HeLa opto-E-cad	HeLa opto-Ecad	HeLa	HeLa
Mean	9139.38	7530.17	7757.16	7722.69	9833.73	8876.06	7905.1	7127.27	n=6		Mean	23736.1	9281.5	7867.64	7863.57	32941.1	18726.4	8021	8153.12	n=6
Std	1059.76	527.47	566.355	1056.22	1051.13	567.235	615.482	634.492			Std	10346.7	2022.1	1722.55	817.706	4835.22	4471.83	386.121	498.153
	8784.89	6754.64	7015.37	6884.14	9811.84	8945.29	8784.89	6754.64				15204	6779.72	9173.08	6635.52	34725.2	13661.1	7978.87	7482.22
	8305.58	7515.87	7889.46	9519.76	10124.4	8915.3	8305.58	8588.82				14376.3	11221.7	12835.2	6725.54	26332.2	24538.2	7408.85	7572.6
	8404.89	8240.79	8657.06	9485.83	10779.8	9568.43	8404.89	7515.87				14091.5	12205	6551.51	7715.94	37765.8	17979.9	7950.25	8931.2
	9198.25	7609.36	7302.02	7544.83	8162.57	8751.61	7139.92	7354.02				15040.2	9252.29	6639.87	8150.63			7788.32	8379.91
	8348.42		7145.15	7353.56	8407.09	8457.81	7239.56	6435.66				24241.7	8870.14	7453.51	8619.29			8511.99	8190.94
	11550.4		7511.1	7301.58	9242	9625.29	7614.51	7154.07				14090.3	8607.13	7971.81	8353.87			8487.71	8361.85
	9383.25		8376.16	6865.97	10666.3	7868.68	8698.25	6436.94				16259.4	8329.96	6151.29	8844.17
			8160.96	6825.87	11541.5		7233.89	6698.48				12066.3	7873.05	6676.68
					9001.29		7724.42	7206.93				15868.6	9847.42	7053.92
					10600.4							42153.1	8143.6	7673.49
												15344.4	6766.62	7560.41
												21338.1	9258.78	8670.9
												19473.5	8658.3
												27144.4	7363.12
												16721.3	7143.33
												18957.1	6999.52
												22977.5	12231
												24180.7	12739.8
												23162.3	11458.8
												38144.4	6779.72
												40781.9	10439.7
												37773.3	10464.2
												12048.8	11543.7
												9568.46	8013.02
												22701.8	10124.1
												30400.8	9280.56
												15986.6	7135.42
												29899.3	6790.31
												41712.7	8216.64
												12079.5	8807.77
												18942.4	10862.1
												38270.4	14801.3
												26477.6
												45779.1
												37504.4

[truncated: 2 more sheets: SI Figure 7 b, SI Figure 10]
